# Supplementary material for: One Week of CDAHFD Induces Steatohepatitis and Mitochondrial Dysfunction with Oxidative Stress in Liver
Source: Int J Mol Sci. 2021 May 29;22(11):5851. doi: 10.3390/ijms22115851 (PMC8198552; doi:10.3390/ijms22115851)
Supplement: Supplementary file 1 [file ijms-22-05851-s001.zip]

Archive with 3 entries (3 files):
- Supplementary Figure S1 gene expressions of SOD1 and 2.pdf
- Supplementary table S1 primers.xlsx
- Supplementary table S2 antibody infomation.xlsx
